# Supplementary material for: Corrected Allele Frequency of BRCA1/2 Mutations Is an Independent Prognostic Factor for Treatment Response to PARP-Inhibitors in Ovarian Cancer Patients
Source: J Pers Med. 2022 Sep 7;12(9):1467. doi: 10.3390/jpm12091467 (PMC9504000; doi:10.3390/jpm12091467)
Supplement: Supplementary file 1 [file jpm-12-01467-s001.zip]

Archive with 1 entries (1 files):
- jpm-1885526-supplementary.pdf
